# Supplementary material for: Transcriptome Analyses Identify Potential Key microRNAs and Their Target Genes Contributing to Ovarian Reserve
Source: Int J Mol Sci. 2021 Oct 6;22(19):10819. doi: 10.3390/ijms221910819 (PMC8509654; doi:10.3390/ijms221910819)
Supplement: Supplementary file 1 [file ijms-22-10819-s001.zip]

Archive with 2 entries (2 files):
- Supplementary Figures.pptx
- Supplementary Tables.pptx
